# Supplementary material for: Baicalin Modulates Inflammatory Response of Macrophages Activated by LPS via Calcium-CHOP Pathway
Source: Cells. 2022 Sep 30;11(19):3076. doi: 10.3390/cells11193076 (PMC9563021; doi:10.3390/cells11193076)
Supplement: Supplementary file 1 [file cells-11-03076-s001.zip]

Archive with 1 entries (1 files):
- cells-1891926-supplementary.pdf
